# Supplementary material for: Association of IL-17A and IL-10 Polymorphisms with Juvenile Idiopathic Arthritis in Finnish Children
Source: Int J Mol Sci. 2024 Jul 30;25(15):8323. doi: 10.3390/ijms25158323 (PMC11311899; doi:10.3390/ijms25158323)
Supplement: Supplementary file 1 [file ijms-25-08323-s001.zip]

Archive with 1 entries (1 files):
- ijms-3037383-supplementary.pdf
